# Supplementary material for: Predictors of poor outcome in patients with pulmonary arterial hypertension: A single center study
Source: PLoS One. 2018 Apr 23;13(4):e0193245. doi: 10.1371/journal.pone.0193245 (PMC5912712; doi:10.1371/journal.pone.0193245)
Supplement: S1 File — (XLSX) [file pone.0193245.s001.xlsx]

## Sheet: Data
	DEMOGRAPHIC								CO-MORBIDITIES								ECG		6MWD	LABORATORY												CARDIOPULMONARY EXERCISE TEST											HOLTER MONITORING						ECHOCARDIOGRAPHY
Lp	age	TWA_result	TWAabnormal	death	follow up duration	Time from the first RHC that revealed PAH (years)	male/female	previous syncope	Esenmenger Syndrome	idiopatic PAH	connective tissue disease	systemic hypertension	renal impairment	hypothyroidism	Paroxysmal/persistent AF	diabetes mellitus	QRS	RV hypertrophy	6MWD(m)	Uric acid	BNP	Sodium	AST	ALT	ALP	GGTP	Total bilirubin	Iron	Hemoglobin	PLT	Creatinine	SBP	DBP	puls pressure	HR	SBP max	DBPmax	VO2_peak	VO2_AT	VE/VCO2 slope	exercise duration	Decrease in SaO2>=10%	HRmin_Holter	HRmax_Holter	HRmean_Holter	SVPCs>100/day	PVCs>100/day	nsVT	RVWT (mm)
1	67.7	pos	1	1	3.46	0.78	M	0	0	1	0	0	1	0	0	0	110	0	412	4.6	382	140	24	22	125	54	1.21	162	12.6	367	1.4	111	54	57	65	117	59	9	6	39.5	12.25	0	59	112	72	0	0	0	10
2	56.4	pos	1	0	4.57	1.09	F	0	1	0	0	0	0	0	0	0	98	0	374	6.5	342	144	15	12	95	17	0.62	90	15.5	109	0.77	113	60	53	100	133	79	10	8	35.8	4.3	1	58	129	79	1	1	0	11
3	35.3	pos	1	0	4.64	1.76	M	0	1	0	0	0	0	0	0	0	97	1	430.5	7.8	21	138	32	43	66	55	0.91	135	18.5	156	0.91												45	136	73	0	0	0	12
4	51.1	pos	1	0	4.49	1.4	F	0	0	0	1	1	0	0	1	0	86	0	517.5	4	289	139	22	18	158	40	0.58	26	11.9	279	0.58	141	84	57	86	133	78	11	11	32	3.3	0	55	119	81	1	0	0	7
5	23.3	pos	1	1	3.74	2.65	F	0	0	1	0	0	0	0	1	0			587	7.9	587	135	39	30	122	166	2.65	78	16.3	95	0.72	84	56	28	84	120	67	13	10	36.3	7.04	1	60	104	62	0	1	1	13
6	18	neg	neg	0	4.49	11.74	F	0	1	0	0	0	0	0	0	0	85	1	459		17	137	16	14	57	12	1.18	197	21.1	98	0.72	81	62	19	67	125	76	13	10	51.8	6	1	38	120	60	0	0	0	12
7	41.3	neg	neg	0	4.38	20.84	F	1	1	0	0	0	0	0	0	0	94	0	467	4.5	119	137	18	22	77	27	0.51	53	19.8	202	0.75	122	78	44	87	151	84	12	7	52.7	4.3	1	34	145	64	0	0	0	10
8	28.4	neg	neg	0	4.38	23.53	F	0	1	0	0	0	1	1	0	0	108	1	308.5	8	77	138	25	18	87	19	0.94	23	16.2	163	0.97	111	72	39	91	100	60	8	6	50.5	3.3	1	41	122	70	0	0	0	10
9	51.8	pos	1	0	4.49	1.56	F	0	0	0	1	0	0	0	0	0	92	0	246	5.1	73	143	27	21	61	65	0.7	42	13.4	224	0.74	113	59	54	73	149	67	9	8	43.5	5.07	1	51	121	76	1	1	0	9
10	27.9	neg	neg	0	4.47	2.1	F	1	0	1	0	0	0	0	0	0	92	0	520	4.3	28	136	21	12	17	54	0.7		12.6	224	0.69	123	66	57	116	140	60	16	6	30.6	7	0	50	162	87	0	0	0	7
11	41.3	neg	neg	0	4.47	21.86	F	0	1	0	0	0	0	0	0	1	95	1	228	8.8	21	140	33	40	74	35	0.7	21	18.2	140	0.68	113	66	47	96	125	55	12	10	34.9	6.05	0	58	126	83	0	0	0	12
12	63.8	ind	1	1	1.54	6.98	F	0	1	0	0	0	1	0	0	0	117	1	156	13	3643	137	22	12	99	61	1.2	31	16.5	213	1.37	104	59	45	92	106	50	10	9		1.36	1	50	113	73	1	1	0	8
13	62.8	pos	1	0	4.45	2.23	F	0	0	1	0	0	1	0	0	0	94	0	476	8.4	86	141	24	25	66	26	1.1	123	15.1	234	1.01	118	70	48	51	161	86	9	4	37.8	4.3	1	35	122	54	1	0	0	10
14	53.4	pos	1	0	4.36		F	0	1	0	0	0	0	0	0	0	117	0			125	140	19	19	63	25	1	96	21	137	0.77	102	76	26	80	120	83	9	8	38.4	4.3	1	54	120	72	0	1	0	11
15	27.4	pos	1	0	4.45	21.23	M	0	1	0	0	0	0	0	0	0	102	1	360	6.3	17	139	15	15	89	16	1.1	35	21.3	141	0.77	131	94	37	75	141	102	10	4	38	4.5	1	46	105	68	0	1	0	10
16	54	neg	neg	0	0.69	34.97	F	1	1	0	0	0	0	0	1	0	104	1	393	5.7	227	140	22	19			1.47	19	14.4	267	0.67	136	62	74	96	182	51	10	9	35.7	3.37	0	56	126	85	1	1	1	14
17	44.2	neg	neg	0	0.79	1.68	F		0	0	1	0	0	1	0	0	97	0	525	8.6	22	138	24	45	62	84	1.06	155	13.1	141	0.95	107	75	32	64	117	78	14	8	36.9	7.09	0	57	141	85	0	0	0	6.4
18	32	neg	neg	0	0.66	0.61	F	1	0	1	0	0	0	0	0	0	112	1	483	7.4	124	141	17	18			0.79	70	13.1	216	0.69	106	83	23	73	136	66	10	9	25.6	4.5	0	65	133	75	0	0	0	8.4
19	71.8	ind	1	0	0.79	0.22	M	1	0	1	0	0	1	0	0	0	110	1	294	11.9	196	142	22	16	79	50	0.93	92	16.5	77	1.09	124	84	40	89	148	92	12	9	52.3	5.15	0	72	125	90	0	1	0	8
20	28.4	pos	1	0	0.56	28.33	M	0	1	0	0	0	0	0	0	0	109	1	341	10.2	41	138	23	30				53	20.7	176	1.07	140	104	36	89	141	100	9	8	45.3	2.34	0	48	124	73	0	0	0	12
21	21.7	pos	1	0	4.38	19.91	M	0	1	0	0	0	0	0	0	0	100	0	390			143	32	41	71	30	1.1	53	24.3	86	0.78	120	70	50	80	200	100	14	7	55.5	13.3	1	49	127	82	0	0	0	7
22	26.2	pos	1	1	1.22	6.82	M	1	1	0	0	0	0	0	0	0	110	1	411		430	139	28	19	71	55	1.9	60	22.2	60	0.82	130	105	25	97	170	100	11	6	50.2	5.59	1	49	119	84	0	1	0	12
23	64.7	neg	neg	0	3.42	3.12	F	0	0	1	0	1	1	0	0	1	101	0	410	8.8	13	141	21	16	86	14	1.43	7.9	13.5	182	1.07	104	55	49	64	110	53	7	6	47	4.2	0	49	107	65	0	0	0	8
24	38.6	neg	neg	0	2.75	33.2	F	0	1	0	0	0	0	0	0	0	104	0	546	5.3	78	137	25	29	52	23	0.71	29	15.9	176	0.71	97	62	35	71	117	60	11	9	47	5.2	1	40	103	67	0	1	0	11
25	36.4	pos	1	0	3.24	0.02	M	1	0	1	0	0	0	0	0	0	100	0	385.5	8.6	181	140	25	40	83	109	1.87	106	16.8	228	1.08												36	114	68	0	0	0	11
26	58.6	ind	1	1	0.56	0.24	F	1	0	0	1	1	0	0	0	0	88	1	99		857	141	33	21	98	53	2.61	39	12.4	234	0.83												74	124	92	0	0	0	9
27	20.8	pos	1	0	3.61	6.58	F	0	1	0	0	0	0	1	0	0	135	1	314.5	4.2	152	140	26	24	104	21	0.94	61	21.9	85	0.75	120	96	24	70	137	98	8	6	48.8	3.11	1	49	110	79	1	0	0	10
28	29.5	pos	1	0	3.17	27.76	F	1	1	0	0	0	0	0	0	0	115	1	275		593	139	27	17	61	115	0.76	65	12.9	144	0.89	100	74	26	69	134	87	16	14	27.3	5.35	0	56	125	77	1	1	0	11
29	64.8	pos	1	0	3.07	1.48	F	0	0	1	0	0	1	0	0	0	115	0	432		220	140	66	79	89	165	0.55	60	14.3	183	1.04	108	71	37	82	118	72	9	5	47.6	3.43	1	50	115	66	0	0	0	8
30	19.3	pos	1	0	3.13	10.67	F	1	0	1	0	0	0	0	0	0	100	1			11	136	27	14	64	51	0.4	92	15.6	193	0.6	112	68	44	95	124	75	16	12	42.9	6	1	35	162	67	0	0	0	6
31	24	pos	1	0	3.05	7.86	M	0	1	0	0	0	0	0	0	0	117	1	372.5	10.3	16	137	55	21	71	33	2.2	94	26.2	62	1.01	115	91	24	90	120	93	11	8	97.2	4.59	1	53	115	77	0	1	0	11
32	24.1	pos	1	1	2.5	7.35	F	1	1	0	0	0	0	0	1	0	118	0	310.5	4.6	330	140	41	12	84	20	1.51	28	20	156	0.89	87	70	17	98	94	72	10	10	45.9	4.22	1	51	125	78	0	1	1
33	22.5	pos	1	0	3.05	0.01	M	0	0	1	0	0	0	0	0	0	98	0	387.5	7.2	57	139	36	51	47	83	2.06	150	17.7	155	0.72	122	86	36	96	130	89	8	6	48.6	3.59	0	48	122	85	0	1	0	12
34	24.9	pos	1	0	2.6	0.17	M	1	0	1	0	0	0	0	0	0	110	1	650	9.9	237	142	26	26	52	42	1.2	165	16.1	138	0.97	114	101	13	113	115	90	11	8	49.7	6.24	1	50	143	82	0	0	0	10
35	27.1	neg	neg	0	2.57	24.9	F	0	1	0	0	0	0	1	0	0	113	1	142	6.8	14	138	39	24	78	42	0.5	73	22.5	122	0.85	118	64	54	89	136	88	8	8	38.4	5.3	1	43	133	78	0	0	0	8
36	31.2	pos	1	0	2.36	29.86	M	0	1	0	0	0	0	0	0	0	120	0	503.5	7.3	405	139	31	20	62	167	1.5	125	17.2	165	0.79	116	92	24	83	128	76	15	11	42.9	6.59	0	59	118	77	0	1	0	10
37	32.3	pos	1	0	0.66	18.95	M	0	1	0	0	0	0	0	0	0	101	1	438	3.7	24	139	28	29				132	18.1	137	0.83	105	65	40	92	143	61	8	7	37.7	5.04	1	49	117	78	0	1	0	12
38	62	ind	1	0	0.62	2.2	F	1	0	1	0	1	0	0	0	0	89	1	306	10	205	139	17	12	53	50	0.77	92	14.9	185	0.72	115	69	46	82	122	77	9	6	29.6	3.43	0	45	112	86	1	1	0	11
39	38.5	ind	1	0	0.56	0.04	M	1	1	0	0	0	0	0	0	0	94	1	452.5	6		139	31	26	85	38	0.7	92	19.7	142	0.87												54	107	75	0	1	0	8.2
40	30.4	pos	1	1	2.77	3.59	M	0	0	1	0	0	0	0	0	0	104	1	487.5	7.5	109	138	18	21	66	50	0.71	130	16.5	155	1.08	92	63	29	65	120	70	10	7	71.7	5.52	1	35	162	72	1	0	0	11
41	53.1	pos	1	1	1.55	0.64	F	0	0	1	0	1	0	0	0	0	83	1	192		844	136	35	18	99	76	1.84	70	12.8	222	0.87																		8
42	19.2	ind	1	0	0.37	18.89	M	0	1	0	0	0	0	1	0	0	114	1	337	12.5	10	138	28	27			0.84	72	21.3	95	1.02												34	115	63	1	0	0	10
43	61.7	pos	1	0	0.41	4.46	F	0	0	1	0	0	0	1	0	0	117	0	381	5.2	111	141	18	11	106	18	0.94	111	14.3	243	0.69	104	75	29	109	143	70	8	6	40.9	4.03	0	53	145	75	0	0	0	8.3
44	18.7	neg	neg	0	4.45	0.94	F	0	0	1	0	0	0	0	0	0	80	1	550	4	10	141	14	12	69	11	0.24	24	10.8	241	0.63	102	64	38	100	109	68	11	13	32.5	4.13	0	60	171	86	0	0	0	6
45	18	neg	neg	0	0.3	17.56	F	0	1	0	0	0	0	1	0	0	84	0	365.5	10	10	133	24	19				97	19.8	113	0.87	130	94	36	90	138	99	10	8	53.2	3.02	0	40	154	90	0	0	0	8
46	20.5	neg	neg	0	0.05	20.5	M	0	1	0	0	0	0	0	0	0	105	1	366	6.5	20	142	33	31	110	44	0.84	47	17.7	96	1.01	107	78	29	115	140	81	12	10	14	3.02	1	68	138	97	0	0	0	10
47	63.9	pos	1	0	0.23	0.08	F	0	1	0	0	1	0	1	0	1	103	0	285	7.4	83	148	18	18	58	16	0.51	57	13.4	281	0.92	124	89	35	90	165	75	11	8	27	4.3	0	82	133	98	0	1	0	9
[truncated: 29 more columns]
